# Supplementary material for: E2F1 and epigenetic modifiers orchestrate breast cancer progression by regulating oxygen-dependent ESRP1 expression
Source: Oncogenesis. 2021 Aug 6;10(8):58. doi: 10.1038/s41389-021-00347-6 (PMC8346533; doi:10.1038/s41389-021-00347-6)
Supplement: Supplementary file 2 — Supplementary Table S10 [file 41389_2021_347_MOESM2_ESM.xlsx]

## Sheet: Details
				SupplementaryTable S10. List of splicing factors with putative E2F1 binding site in their promoter region in E2F1 ChIP-Seq dataset (GSM935477).

## Sheet: Sheet2
Chr	TSS	Name	Peak_start	Peak_end	Distance from Peak to TSS
1	24304142	SRSF10	24306123	24307428	1981
1	24304427	SRSF10	24306123	24307428	1696
1	24304742	SRSF10	24306123	24307428	1381
1	24305436	SRSF10	24306123	24307428	687
1	24306761	SRSF10	24306123	24307428	-638
1	24306784	SRSF10	24306123	24307428	-661
1	24306786	SRSF10	24306123	24307428	-663
1	24306798	SRSF10	24306123	24307428	-675
1	24306809	SRSF10	24306123	24307428	-686
1	24306817	SRSF10	24306123	24307428	-694
1	24306821	SRSF10	24306123	24307428	-698
1	24306846	SRSF10	24306123	24307428	-723
1	24307417	SRSF10	24306123	24307428	-1294
1	24967722	SRRM1	24969056	24970866	1334
1	24969503	SRRM1	24969056	24970866	-447
1	24969763	SRRM1	24969056	24970866	-707
1	24969766	SRRM1	24969056	24970866	-710
1	24969775	SRRM1	24969056	24970866	-719
1	24969779	SRRM1	24969056	24970866	-723
1	24969784	SRRM1	24969056	24970866	-728
1	24969790	SRRM1	24969056	24970866	-734
1	24969796	SRRM1	24969056	24970866	-740
1	24969799	SRRM1	24969056	24970866	-743
1	24970050	SRRM1	24969056	24970866	-994
1	32479430	KHDRBS1	32478812	32480787	-618
1	32479527	KHDRBS1	32478812	32480787	-715
1	32479597	KHDRBS1	32478812	32480787	-785
1	32479783	KHDRBS1	32478812	32480787	-971
1	35656175	SFPQ	35657346	35658152	1171
1	35658749	SFPQ	35658507	35659623	-242
1	71546694	ZRANB2	71546335	71547083	-359
1	71546980	ZRANB2	71546335	71547083	-645
1	97187221	PTBP2	97186694	97188257	-527
1	97187339	PTBP2	97186694	97188257	-645
1	97187348	PTBP2	97186694	97188257	-654
1	97187366	PTBP2	97186694	97188257	-672
1	97187378	PTBP2	97186694	97188257	-684
1	97187380	PTBP2	97186694	97188257	-686
1	97188273	PTBP2	97186694	97188257	-1579
1	245024393	HNRNPU	245025970	245028414	1577
1	245026396	HNRNPU	245025970	245028414	-426
1	245026957	HNRNPU	245025970	245028414	-987
1	245027773	HNRNPU	245025970	245028414	-1803
1	245027793	HNRNPU	245025970	245028414	-1823
1	245027844	HNRNPU	245025970	245028414	-1874
10	43892265	HNRNPF	43891158	43893234	-1107
10	43892279	HNRNPF	43891158	43893234	-1121
10	43892726	HNRNPF	43891158	43893234	-1568
10	43892794	HNRNPF	43891158	43893234	-1636
10	43903267	HNRNPF	43902310	43903874	-957
10	43904330	HNRNPF	43904107	43905751	-223
10	43904614	HNRNPF	43904107	43905751	-507
10	70090931	HNRNPH3	70090819	70092901	-112
10	70091478	HNRNPH3	70090819	70092901	-659
10	70091832	HNRNPH3	70090819	70092901	-1013
10	70091833	HNRNPH3	70090819	70092901	-1014
10	70091853	HNRNPH3	70090819	70092901	-1034
10	70091860	HNRNPH3	70090819	70092901	-1041
10	70091874	HNRNPH3	70090819	70092901	-1055
10	70091879	HNRNPH3	70090819	70092901	-1060
10	103911933	NOLC1	103911203	103912470	-730
10	103912152	NOLC1	103911203	103912470	-949
10	103912161	NOLC1	103911203	103912470	-958
10	103912166	NOLC1	103911203	103912470	-963
10	103912170	NOLC1	103911203	103912470	-967
10	103912172	NOLC1	103911203	103912470	-969
10	121356007	TIAL1	121356111	121357234	104
10	121356022	TIAL1	121356111	121357234	89
10	121356144	TIAL1	121356111	121357234	-33
10	121356476	TIAL1	121356111	121357234	-365
10	121356541	TIAL1	121356111	121357234	-430
11	64545232	SF1	64546091	64547173	859
11	64545233	SF1	64546091	64547173	858
11	64545509	SF1	64546091	64547173	582
11	64545941	SF1	64546091	64547173	150
11	64545976	SF1	64546091	64547173	115
11	64545979	SF1	64546091	64547173	112
11	64546202	SF1	64546091	64547173	-111
11	64546219	SF1	64546091	64547173	-128
11	64546235	SF1	64546091	64547173	-144
11	64546241	SF1	64546091	64547173	-150
11	64546258	SF1	64546091	64547173	-167
11	66384097	RBM4	66383331	66384960	-766
11	66384102	RBM4	66383331	66384960	-771
12	54673977	HNRNPA1	54673046	54675129	-931
12	54674532	HNRNPA1	54673046	54675129	-1486
12	54674533	HNRNPA1	54673046	54675129	-1487
12	54674539	HNRNPA1	54673046	54675129	-1493
12	54674547	HNRNPA1	54673046	54675129	-1501
12	54674559	HNRNPA1	54673046	54675129	-1513
12	54674564	HNRNPA1	54673046	54675129	-1518
12	54674790	HNRNPA1	54673046	54675129	-1744
12	54674970	HNRNPA1	54673046	54675129	-1924
12	54675982	HNRNPA1	54673046	54675129	-2936
14	70233810	SRSF5	70233526	70234875	-284
14	70233829	SRSF5	70233526	70234875	-303
14	70233833	SRSF5	70233526	70234875	-307
14	70233841	SRSF5	70233526	70234875	-315
14	70233862	SRSF5	70233526	70234875	-336
14	70233874	SRSF5	70233526	70234875	-348
14	70233889	SRSF5	70233526	70234875	-363
14	70233892	SRSF5	70233526	70234875	-366
14	70233899	SRSF5	70233526	70234875	-373
14	70233903	SRSF5	70233526	70234875	-377
14	70233957	SRSF5	70233526	70234875	-431
14	70234500	SRSF5	70233526	70234875	-974
14	70234657	SRSF5	70233526	70234875	-1131
14	70236463	SRSF5	70233526	70234875	-2937
17	74731743	SRSF2	74732269	74734460	526
17	74732090	SRSF2	74732269	74734460	179
17	74732236	SRSF2	74732269	74734460	33
17	74732637	SRSF2	74732269	74734460	-368
17	74733390	SRSF2	74732269	74734460	-1121
17	74733413	SRSF2	74732269	74734460	-1144
17	74733415	SRSF2	74732269	74734460	-1146
17	74733456	SRSF2	74732269	74734460	-1187
19	1407568	DAZAP1	1406712	1407517	-856
19	1407612	DAZAP1	1406712	1407517	-900
19	1407676	DAZAP1	1406712	1407517	-964
19	1407707	DAZAP1	1406712	1407517	-995
19	1407734	DAZAP1	1406712	1407517	-1022
19	8070492	ELAVL1	8069655	8070147	-837
19	8070543	ELAVL1	8069655	8070147	-888
19	8509651	HNRNPM	8510324	8510887	673
19	8509804	HNRNPM	8510324	8510887	520
19	8509842	HNRNPM	8510324	8510887	482
19	8509855	HNRNPM	8510324	8510887	469
19	8509861	HNRNPM	8510324	8510887	463
19	8509876	HNRNPM	8510324	8510887	448
19	8509877	HNRNPM	8510324	8510887	447
19	8509878	HNRNPM	8510324	8510887	446
19	39340008	HNRNPL	39340627	39341501	619
19	39340580	HNRNPL	39340627	39341501	47
19	39340973	HNRNPL	39340627	39341501	-346
19	39341795	HNRNPL	39340627	39341501	-1168
19	39342965	HNRNPL	39340627	39341501	-2338
19	39342978	HNRNPL	39340627	39341501	-2351
19	39342987	HNRNPL	39340627	39341501	-2360
2	38829768	HNRNPLL	38829827	38831039	59
2	38829999	HNRNPLL	38829827	38831039	-172
2	38830071	HNRNPLL	38829827	38831039	-244
2	38830108	HNRNPLL	38829827	38831039	-281
2	38830171	HNRNPLL	38829827	38831039	-344
2	38830178	HNRNPLL	38829827	38831039	-351
2	38830728	HNRNPLL	38829827	38831039	-901
2	38975758	SRSF7	38977351	38979015	1593
2	38976054	SRSF7	38977351	38979015	1297
2	38976706	SRSF7	38977351	38979015	645
2	38978280	SRSF7	38977351	38979015	-929
2	38978424	SRSF7	38977351	38979015	-1073
2	38978494	SRSF7	38977351	38979015	-1143
2	38978500	SRSF7	38977351	38979015	-1149
2	38978503	SRSF7	38977351	38979015	-1152
2	38978505	SRSF7	38977351	38979015	-1154
2	38978557	SRSF7	38977351	38979015	-1206
2	38978636	SRSF7	38977351	38979015	-1285
2	178077291	HNRNPA3	178076709	178078492	-582
2	178077477	HNRNPA3	178076709	178078492	-768
2	178077500	HNRNPA3	178076709	178078492	-791
20	42086568	SRSF6	42085746	42087073	-822
3	50126341	RBM5	50126025	50126737	-316
3	50126352	RBM5	50126025	50126737	-327
3	50126387	RBM5	50126025	50126737	-362
3	50126388	RBM5	50126025	50126737	-363
3	50126396	RBM5	50126025	50126737	-371
3	50126408	RBM5	50126025	50126737	-383
3	50127314	RBM5	50126025	50126737	-1289
3	50127803	RBM5	50126025	50126737	-1778
3	151985829	MBNL1	151985933	151988173	104
3	151986257	MBNL1	151985933	151988173	-324
3	151986695	MBNL1	151985933	151988173	-762
3	151986709	MBNL1	151985933	151988173	-776
3	151986736	MBNL1	151985933	151988173	-803
3	151986752	MBNL1	151985933	151988173	-819
3	151986892	MBNL1	151985933	151988173	-959
3	151987238	MBNL1	151985933	151988173	-1305
3	185654388	TRA2B	185654531	185656311	143
3	185655208	TRA2B	185654531	185656311	-677
3	185655775	TRA2B	185654531	185656311	-1244
3	185655786	TRA2B	185654531	185656311	-1255
3	185655801	TRA2B	185654531	185656311	-1270
3	185655812	TRA2B	185654531	185656311	-1281
3	185655817	TRA2B	185654531	185656311	-1286
3	185655891	TRA2B	185654531	185656311	-1360
3	185655924	TRA2B	185654531	185656311	-1393
4	83294303	HNRNPD	83293483	83296065	-820
4	83294831	HNRNPD	83293483	83296065	-1348
4	83295109	HNRNPD	83293483	83296065	-1626
4	83295136	HNRNPD	83293483	83296065	-1653
4	83295138	HNRNPD	83293483	83296065	-1655
4	83295139	HNRNPD	83293483	83296065	-1656
4	83295144	HNRNPD	83293483	83296065	-1661
4	83295297	HNRNPD	83293483	83296065	-1814
4	83295314	HNRNPD	83293483	83296065	-1831
4	83295656	HNRNPD	83293483	83296065	-2173
4	83348344	HNRNPDL	83349801	83352165	1457
4	83350578	HNRNPDL	83349801	83352165	-777
4	83350594	HNRNPDL	83349801	83352165	-793
4	83350600	HNRNPDL	83349801	83352165	-799
4	83351019	HNRNPDL	83349801	83352165	-1218
4	83351294	HNRNPDL	83349801	83352165	-1493
5	137090039	HNRNPA0	137089702	137091060	-337
5	179047960	HNRNPH1	179049363	179051344	1403
5	179048336	HNRNPH1	179049363	179051344	1027
5	179048371	HNRNPH1	179049363	179051344	992
5	179048462	HNRNPH1	179049363	179051344	901
5	179048512	HNRNPH1	179049363	179051344	851
5	179048687	HNRNPH1	179049363	179051344	676
5	179050165	HNRNPH1	179049363	179051344	-802
5	179050169	HNRNPH1	179049363	179051344	-806
5	179050170	HNRNPH1	179049363	179051344	-807
5	179050647	HNRNPH1	179049363	179051344	-1284
5	179050669	HNRNPH1	179049363	179051344	-1306
5	179050670	HNRNPH1	179049363	179051344	-1307
5	179050671	HNRNPH1	179049363	179051344	-1308
5	179050672	HNRNPH1	179049363	179051344	-1309
5	179050699	HNRNPH1	179049363	179051344	-1336
5	179050708	HNRNPH1	179049363	179051344	-1345
5	179050711	HNRNPH1	179049363	179051344	-1348
5	179050713	HNRNPH1	179049363	179051344	-1350
5	179050722	HNRNPH1	179049363	179051344	-1359
5	179051412	HNRNPH1	179049363	179051344	-2049
5	179051585	HNRNPH1	179049363	179051344	-2222
5	179051601	HNRNPH1	179049363	179051344	-2238
5	179051670	HNRNPH1	179049363	179051344	-2307
6	36562145	SRSF3	36561311	36562718	-834
6	36562168	SRSF3	36561311	36562718	-857
7	23571299	TRA2A	23571139	23572289	-160
7	23571595	TRA2A	23571139	23572289	-456
7	23571599	TRA2A	23571139	23572289	-460
7	23571600	TRA2A	23571139	23572289	-461
7	23571621	TRA2A	23571139	23572289	-482
7	23571642	TRA2A	23571139	23572289	-503
7	23571660	TRA2A	23571139	23572289	-521
7	26240366	HNRNPA2B1	26239121	26242297	-1245
7	26240404	HNRNPA2B1	26239121	26242297	-1283
7	26241149	HNRNPA2B1	26239121	26242297	-2028
8	95653302	ESRP1	95650946	95653532	-2356
8	95653357	ESRP1	95650946	95653532	-2411
8	95653402	ESRP1	95650946	95653532	-2456
8	95653427	ESRP1	95650946	95653532	-2481
8	95653840	ESRP1	95650946	95653532	-2894
8	95655528	ESRP1	95650946	95653532	-4582
9	86593367	HNRNPK	86594051	86596682	684
9	86595105	HNRNPK	86594051	86596682	-1054
9	86595165	HNRNPK	86594051	86596682	-1114
9	86595184	HNRNPK	86594051	86596682	-1133
9	86595510	HNRNPK	86594051	86596682	-1459
9	86595519	HNRNPK	86594051	86596682	-1468
9	86595531	HNRNPK	86594051	86596682	-1480
9	86595569	HNRNPK	86594051	86596682	-1518
X	100663283	HNRNPH2	100662579	100663699	-704
X	146993469	FMR1	146992611	146993567	-858
X	146993481	FMR1	146992611	146993567	-870
X	146993570	FMR1	146992611	146993567	-959
X	146993680	FMR1	146992611	146993567	-1069
X	146993698	FMR1	146992611	146993567	-1087
